# Supplementary material for: Tracking SARS-CoV-2 mutations and variants through the COG-UK-Mutation Explorer
Source: Virus Evol. 2022 Mar 18;8(1):veac023. doi: 10.1093/ve/veac023 (PMC9037374; doi:10.1093/ve/veac023)
Supplement: veac023_Supp [file veac023_supp.zip]

Archive with 2 entries (2 files):
- Appendix 1.docx
- SI_COG-UK-Mutation_Explorer__A_web_Application_for_Tracking_SARS-CoV-2_Mutations.docx
